# Supplementary material for: Antibacterial Activity of Aureonuclemycin Produced by Streptomyces aureus Strain SPRI-371
Source: Molecules. 2022 Aug 8;27(15):5041. doi: 10.3390/molecules27155041 (PMC9370760; doi:10.3390/molecules27155041)
Supplement: Supplementary file 1 [file molecules-27-05041-s001.zip]

Archive with 1 entries (1 files):
- molecules-1788539-supplementary.pdf
